# Supplementary material for: Findzx: an automated pipeline for detecting and visualising sex chromosomes using whole-genome sequencing data
Source: BMC Genomics. 2022 Apr 27;23:328. doi: 10.1186/s12864-022-08432-9 (PMC9044604; doi:10.1186/s12864-022-08432-9)
Supplement: Supplementary file 2 — Additional file 2. Supplementary Tabl e 1. [file 12864_2022_8432_MOESM2_ESM.xls]

## Sheet: Blad1
Supplementary Table 1. Information on the WGS paired-end data used for analyses. SRA files from the same BioSample (only relevant for Pogona vitticeps) were treated as different samples.
Species	Common name	Sex	Heterogametic/homogametic	SRA code	BioSample
Alauda arvensis	Eurasian skylark	female	Heterogametic	SRR10340221	SAMN13107494
Alauda arvensis	Eurasian skylark	male	Homogametic	SRR10340220	SAMN13107495
Alouatta palliata	mantled howler monkey	male	Heterogametic	SRR9655170	SAMN10407285
Alouatta palliata	mantled howler monkey	male	Heterogametic	SRR9655171	SAMN10407294
Alouatta palliata	mantled howler monkey	female	Homogametic	SRR9655168	SAMN10407156
Alouatta palliata	mantled howler monkey	female	Homogametic	SRR9655169	SAMN10407140
Calidris pugnax	ruff	faeder/male	Heterozygotic inversion	ERR1001620	SAMEA3522198
Calidris pugnax	ruff	faeder/male	Heterozygotic inversion	ERR1001621	SAMEA3522198
Calidris pugnax	ruff	resident/male	Homozygotic inversion	ERR1001618	SAMEA3522199
Ornithorhynchus anatinus	platypus	male	Heterogametic	SRR648711	SAMN01886049
Ornithorhynchus anatinus	platypus	female	Homogametic	SRR648716	SAMN01886050
Poecilia reticulata	guppy	male	Heterogametic	ERR1016729	SAMEA3539941
Poecilia reticulata	guppy	male	Heterogametic	ERR1016727	SAMEA3539940
Poecilia reticulata	guppy	male	Heterogametic	ERR1016717	SAMEA3539935
Poecilia reticulata	guppy	male	Heterogametic	ERR1016716	SAMEA3539935
Poecilia reticulata	guppy	male	Heterogametic	ERR1016726	SAMEA3539940
Poecilia reticulata	guppy	male	Heterogametic	ERR1016728	SAMEA3539941
Poecilia reticulata	guppy	male	Heterogametic	ERR1016730	SAMEA3539941
Poecilia reticulata	guppy	female	Homogametic	ERR1016723	SAMEA3539938
Poecilia reticulata	guppy	female	Homogametic	ERR1016721	SAMEA3539937
Poecilia reticulata	guppy	female	Homogametic	ERR1016725	SAMEA3539939
Poecilia reticulata	guppy	female	Homogametic	ERR1016720	SAMEA3539937
Poecilia reticulata	guppy	female	Homogametic	ERR1016722	SAMEA3539938
Poecilia reticulata	guppy	female	Homogametic	ERR1016724	SAMEA3539939
Poecilia reticulata	guppy	female	Homogametic	ERR1016731	SAMEA3539942
Poecilia reticulata	guppy	female	Homogametic	ERR1016732	SAMEA3539942
Poecilia reticulata	guppy	female	Homogametic	ERR1016733	SAMEA3539943
Poecilia reticulata	guppy	female	Homogametic	ERR1016737	SAMEA3539945
Poecilia reticulata	guppy	female	Homogametic	ERR1016735	SAMEA3539944
Poecilia reticulata	guppy	female	Homogametic	ERR1016738	SAMEA3539945
Poecilia reticulata	guppy	female	Homogametic	ERR1016719	SAMEA3539936
Poecilia reticulata	guppy	female	Homogametic	ERR1016718	SAMEA3539936
Poecilia reticulata	guppy	female	Homogametic	ERR1016734	SAMEA3539943
Poecilia reticulata	guppy	female	Homogametic	ERR1016736	SAMEA3539944
Pogona vitticeps	central bearded dragon	ZW female	Heterogametic	ERR409918	SAMEA2300449
Pogona vitticeps	central bearded dragon	ZW female	Heterogametic	ERR409919	SAMEA2300449
Pogona vitticeps	central bearded dragon	ZW female	Heterogametic	ERR409920	SAMEA2300449
Pogona vitticeps	central bearded dragon	ZZ male	Homogametic	ERR409943	SAMEA2300447
Pogona vitticeps	central bearded dragon	ZZ male	Homogametic	ERR409944	SAMEA2300447
Pogona vitticeps	central bearded dragon	ZZ male	Homogametic	ERR409945	SAMEA2300447
