# Supplementary material for: Findzx: an automated pipeline for detecting and visualising sex chromosomes using whole-genome sequencing data
Source: BMC Genomics. 2022 Apr 27;23:328. doi: 10.1186/s12864-022-08432-9 (PMC9044604; doi:10.1186/s12864-022-08432-9)
Supplement: Supplementary file 3 — Additional file 3. Supplementary Table 2. [file 12864_2022_8432_MOESM3_ESM.xls]

## Sheet: Blad1
Supplementary Table 2. Reference genomes used as either study-species or synteny-species reference genomes (see Figure 2a in Main text). Only reference genomes from homogametic samples were used as study-species reference genomes. For the two heterogametic genomes (G. gallus and H. sapiens), the sex-limited chromosome was removed prior to analyses. Assembly statistics calculated using assembly-st…
Species	Common name	Assembly ID	GenBank accession	Sex	Sex chromosomes	Genome length (Gb)	N scaffolds/contigs	N count (bp)	Gaps	N50 (bp)
Alauda arvensis	Eurasian skylark	skylark_min1kb	NA*	male	ZZ (Homogametic)	1.27606	256822	301572	5954	8477
Alouatta palliata	mantled howler monkey	AloPal_v1_BIUU	GCA_004027835.1	female	XX (Homogametic)	3.03362	1136565	1613000	16130	72427
Calidris pugnax	ruff	ASM143184v1	GCA_001431845.1	not collected	NA	1.22909	3753	46000000	30404	10060041
Gallus gallus	chicken	GRCg6a	GCA_000002315.5	female	ZW (Heterogametic)	1.04333	33	9524827	741	91315245
Homo sapiens	human	GRCh38.p13	GCA_000001405.28	male	XY (Heterogametic)	3.03106	24	1680503394	4681521	156040895
Ornithorhynchus anatinus	platypus	ASM227v2/ornAna2	GCA_000002275.2	female	XX (Homogametic)	1.85855	305	15159818	522	83338043
Poecilia reticulata	guppy	Guppy_female_1.0+MT	GCA_000633615.2	female	XX (Homogametic)	0.731622	2768	66991152	43476	31413364
Pogona vitticeps	central bearded dragon	pvi1.1	GCA_900067755.1	male	ZZ (Homogametic)	1.81612	545310	68575006	91470	2290546
Suricata suricatta	meerkat	meerkat_22Aug2017_6uvM2_HiC	GCA_006229205.1	female	XX (Homogametic)	2.35358	63791	1056729481	4451223	141453419
Taeniopygia guttata	zebra finch	taeGut3.2.4	GCA_000151805.2	male	ZZ (Homogametic)	1.23319	70	10321650	124736	73657157
* Available at https://doi.org/10.5061/dryad.95x69p8f9
