# Supplementary material for: Findzx: an automated pipeline for detecting and visualising sex chromosomes using whole-genome sequencing data
Source: BMC Genomics. 2022 Apr 27;23:328. doi: 10.1186/s12864-022-08432-9 (PMC9044604; doi:10.1186/s12864-022-08432-9)
Supplement: Supplementary file 4 — Additional file 4. Supplementary Table 3. [file 12864_2022_8432_MOESM4_ESM.xls]

## Sheet: Blad1
Supplementary Table 3. Information on what sex chromosome(s)/scaffold(s) were detected with the pipeline, and the findZX configuration and unit files used to run each analysis. See also Supplementary Methods (Additional File 1) for more details on sex chromosome systems of each species, and commands to run each analysis. For analyses where a synteny-species was used, we also report the proportion…
See Supplementary Table 2 for details on reference genomes				Files found on GitHub in directory: config/9_species_config/			Prop. of reference genome 5 kb windows which aligned sucessfully to the synteny-species reference genome
Study-species	Study-species reference genome	Synteny-species reference genome	Program	Config file	Unit file	# individuals
A. arvensis	A. arvensis	NA	findZX (-R modify_genome)	Alauda_arvensis_config.yml	Alauda_arvensis_units.tsv	2	NA
A. arvensis	A. arvensis (consensus)	T. guttata (Z;3;4A;5*)	findZX-synteny	Alauda_arvensis_consensus_config.yml	Alauda_arvensis_units.tsv	2	0.89
A. arvensis	A. arvensis	G. gallus (Z;3;4;5*)	findZX-synteny	Alauda_arvensis_consensus_config.yml	Alauda_arvensis_units.tsv	2	0.76
A. palliata	A. palliata	NA	findZX	Alouatta_palliata_config.yml	Alouatta_palliata_units.tsv	4	NA
A. palliata	A. palliata	H. sapiens (X;3*)	findZX-synteny	Alouatta_palliata_config.yml	Alouatta_palliata_units.tsv	4	0.78
A. palliata	A. palliata	H. sapiens (X;3*)	findZX-synteny	Alouatta_palliata_config_1M_1F.yml	Alouatta_palliata_units_1M_1F.tsv	2	0.78
A. palliata	A. palliata	H. sapiens (X;3*)	findZX-synteny	Alouatta_palliata_subsample_1M_1F_config.yml	Alouatta_palliata_units_1M_1F.tsv	2	0.78
A. palliata	A. palliata	S. suricatta (X;5*)	findZX-synteny	Alouatta_palliata_config.yml	Alouatta_palliata_units.tsv	4	0.39
C. pugnax	C. pugnax (scaffold28/KQ482164.1*)	NA	findZX	Calidris_pugnax_config.yml	Calidris_pugnax_units.tsv	3	NA
C. pugnax	C. pugnax	G. gallus (11*)	findZX-synteny	Calidris_pugnax_config.yml	Calidris_pugnax_units.tsv	3	0.79
O. anatinus	O. anatinus (X1;X2;X3;X4;X5*)	NA	findZX	Ornithorhynchus_anatinus_config.yml	Ornithorhynchus_anatinus_units.tsv	2	NA
P. reticulata	P. reticulata (LG12*)	NA	findZX	Poecilia_reticulata_config.yml	Poecilia_reticulata_units.tsv	23	NA
P. reticulata	P. reticulata (LG12*)	NA	findZX	Poecilia_reticulata_config_1M_1F.yml	Poecilia_reticulata_units_1M_1F.tsv	2	NA
P. vitticeps	P. vitticeps	G. gallus (17;23**)	findZX	Pogona_vitticeps_config.yml	Pogona_vitticeps_units.tsv	2(6)***	0.02
* Sought after chromosomes/scaffolds identified with the pipeline
** Sought after chromosomes/scaffolds not identified with the pipeline
*** 2 individuals, each sequenced three times (see Supplementary Table 2)
