# Supplementary material for: Findzx: an automated pipeline for detecting and visualising sex chromosomes using whole-genome sequencing data
Source: BMC Genomics. 2022 Apr 27;23:328. doi: 10.1186/s12864-022-08432-9 (PMC9044604; doi:10.1186/s12864-022-08432-9)
Supplement: Supplementary file 5 — Additional file 5. Supplementary Table 4. [file 12864_2022_8432_MOESM5_ESM.xls]

## Sheet: Blad1
Supplementary Table 4. Average genome coverage and genome-wide heterozygosity percentages per studied sample. Genome coverage values are given for all three mismatch settings ("unfiltered", "≤2 mismatches", and "0 mismatches").
Study species / Reference genome	Sample	Homogametic/Heterogametic	unfiltered	≤2 mismatches	0 mismatches	Heterozygosity % (unfiltered)
Alauda arvensis	SRR10340221	Heterogametic	29.54	14.12	4.76	1.33827
Alauda arvensis	SRR10340220	Homogametic	29.58	24.09	17.44	0.744263
Alauda arvensis (consensus genome)	SRR10340221	Heterogametic	26.15	17.46	7.99	1.24285
Alauda arvensis (consensus genome)	SRR10340220	Homogametic	27.18	19.91	8.69	0.842623
Alouatta palliata	SRR9655170	Heterogametic	3.05	2.88	2.38	0.0344562
Alouatta palliata	SRR9655170 (subset)	Heterogametic	1.74	1.69	1.43	0.0241829
Alouatta palliata	SRR9655171	Heterogametic	5.11	4.86	4.04	0.0450593
Alouatta palliata	SRR9655168	Homogametic	5.04	4.82	4.01	0.0298556
Alouatta palliata	SRR9655168 (subset)	Homogametic	1.97	1.91	1.63	0.0230633
Alouatta palliata	SRR9655169	Homogametic	6.86	6.58	5.49	0.0363923
Calidris pugnax	ERR1001620	Heterogametic	7.29	6.47	4.75	0.234895
Calidris pugnax	ERR1001621	Heterogametic	7.92	7.01	5.19	0.241402
Calidris pugnax	ERR1001618	Homogametic	8.31	7.39	5.5	0.243809
Ornithorhynchus anatinus	SRR648711	Heterogametic	12.24	11.39	6.74	0.149608
Ornithorhynchus anatinus	SRR648716	Homogametic	12.83	12.16	9.11	0.151906
Poecilia reticulata	ERR1016716	Heterogametic	3.2	2.84	2.18	0.157267
Poecilia reticulata	ERR1016717	Heterogametic	6.83	6.09	4.65	0.221386
Poecilia reticulata	ERR1016726	Heterogametic	3	2.66	1.99	0.161385
Poecilia reticulata	ERR1016727	Heterogametic	3.45	3.05	2.29	0.179173
Poecilia reticulata	ERR1016728	Heterogametic	3.72	3.29	2.48	0.199537
Poecilia reticulata	ERR1016729	Heterogametic	6.19	5.48	4.09	0.257142
Poecilia reticulata	ERR1016730	Heterogametic	7.87	6.97	5.26	0.274607
Poecilia reticulata	ERR1016718	Homogametic	5.09	4.52	3.39	0.226304
Poecilia reticulata	ERR1016719	Homogametic	10.73	9.54	7.15	0.274101
Poecilia reticulata	ERR1016720	Homogametic	3.77	3.34	2.47	0.18655
Poecilia reticulata	ERR1016721	Homogametic	4.35	3.85	2.86	0.169069
Poecilia reticulata	ERR1016722	Homogametic	2.57	2.26	1.66	0.14607
Poecilia reticulata	ERR1016723	Homogametic	2.93	2.58	1.9	0.164008
Poecilia reticulata	ERR1016724	Homogametic	7.93	7.07	5.29	0.242177
Poecilia reticulata	ERR1016725	Homogametic	9.11	8.12	6.09	0.244108
Poecilia reticulata	ERR1016731	Homogametic	3.51	3.12	2.34	0.180111
Poecilia reticulata	ERR1016732	Homogametic	7.34	6.52	4.89	0.25275
Poecilia reticulata	ERR1016733	Homogametic	4.22	3.73	2.76	0.210393
Poecilia reticulata	ERR1016734	Homogametic	4.78	4.23	3.14	0.225236
Poecilia reticulata	ERR1016735	Homogametic	3.05	2.71	2.03	0.162438
Poecilia reticulata	ERR1016736	Homogametic	6.39	5.69	4.26	0.243725
Poecilia reticulata	ERR1016737	Homogametic	8.29	7.36	5.43	0.259816
Poecilia reticulata	ERR1016738	Homogametic	9.47	8.41	6.24	0.266023
Pogona vitticeps	ERR409918	Heterogametic	8.23	6.24	2.78	0.989658
Pogona vitticeps	ERR409919	Heterogametic	12.62	7.75	2.91	1.0437
Pogona vitticeps	ERR409920	Heterogametic	12.43	7.6	2.84	1.0432
Pogona vitticeps	ERR409943	Homogametic	13.67	11.24	6.72	0.919483
Pogona vitticeps	ERR409944	Homogametic	12.98	10.01	5.5	0.914102
Pogona vitticeps	ERR409945	Homogametic	7.14	5.58	2.96	0.829852
